# Supplementary material for: Native Bacteria Are Effective Biocontrol Agents at a Wide Range of Temperatures of Neofusicoccum parvum, Associated with Botryosphaeria Dieback on Grapevine
Source: Plants (Basel). 2025 Mar 27;14(7):1043. doi: 10.3390/plants14071043 (PMC11990564; doi:10.3390/plants14071043)
Supplement: Supplementary file 1 [file plants-14-01043-s001.zip]

Archive with 1 entries (1 files):
- plants-3494103-supplementary.pdf
